# Supplementary material for: Enhancing Nasopharyngeal Carcinoma Cell Separation with Selective Fibronectin Coating and Topographical Modification on Polydimethylsiloxane Scaffold Platforms
Source: Int J Mol Sci. 2023 Aug 3;24(15):12409. doi: 10.3390/ijms241512409 (PMC10418797; doi:10.3390/ijms241512409)
Supplement: Supplementary file 1 [file ijms-24-12409-s001.zip]

Archive with 2 entries (2 files):
- Cell Separation-Supplementary Materials-Proof.pdf
- Video S1.mp4
